# Supplementary material for: Should Cefoxitin Non-Susceptibility in Ceftriaxone-Susceptible E. coli and K. pneumoniae Prompt Concerns Regarding Plasmid-Mediated AmpC Resistance? A Genomic Characterization and Summary of Treatment Challenges in Singapore
Source: Antibiotics (Basel). 2025 Jul 18;14(7):722. doi: 10.3390/antibiotics14070722 (PMC12291829; doi:10.3390/antibiotics14070722)
Supplement: Supplementary file 1 [file antibiotics-14-00722-s001.zip]

Archive with 1 entries (1 files):
- antibiotics-3730877-supplementary.pdf
